# Supplementary material for: Knowledge, Attitudes, and Behavior Related to COVID-19 Testing: A Rapid Scoping Review
Source: Diagnostics (Basel). 2021 Sep 15;11(9):1685. doi: 10.3390/diagnostics11091685 (PMC8472251; doi:10.3390/diagnostics11091685)
Supplement: Supplementary file 1 [file diagnostics-11-01685-s001.zip]

Archive with 1 entries (1 files):
- diagnostics-1331847-supplementary.pdf
